# Supplementary material for: Human substance P receptor binding mode of the antagonist drug aprepitant by NMR and crystallography
Source: Nat Commun. 2019 Feb 7;10:638. doi: 10.1038/s41467-019-08568-5 (PMC6367319; doi:10.1038/s41467-019-08568-5)
Supplement: Supplementary file 4 — Source Data [file 41467_2019_8568_MOESM4_ESM.xlsx]

## Sheet: Figure 3b
Figure 3b
Raw data	WT												E2.50D									N7.49Q												E2.50D/N7.49Q									E2.50N
SP log[M]	1			2			3			4			1			2			3			1			2			3			4			1			2			3			1			2			3
-5	0.36555	0.33375	0.39	0.36517	0.3458	0.36166	0.3491	0.3659	0.369	0.383504	0.350064	0.346192	0.28395	0.29205	0.27465	0.25701	0.26416	0.26988	0.3995	0.4008	0.411	0.6083	0.6414	0.6409	0.689806	0.70391	0.699696	0.708038	0.692472	0.717154	0.738052	0.739686	0.720852	0.20715	0.21795	0.22005	0.20657	0.22425	0.23491	0.3226	0.3206	0.3339	0.68415	0.6912	0.68475	0.62478	0.65377	0.63037	0.79422
-6	0.348	0.33195	0.34005	0.27638	0.29861	0.3536	0.3275	0.3308	0.3356	0.3388	0.350944	0.350416	0.2913	0.30465	0.309	0.26117	0.29588	0.33397	0.3931	0.4006	0.3837	0.5927	0.6002	0.6211	0.707006	0.686882	0.697804	0.693332	0.68542	0.71638	0.717412	0.746136	0.721884	0.2217	0.21525	0.19215	0.19994	0.21892	0.23491	0.2877	0.2988	0.3333	0.67515	0.64995	0.6609	0.61581	0.59956	0.58838	0.78323
-7	0.35115	0.3642	0.342	0.33878	0.325	0.36946	0.3437	0.3326	0.3337	0.368896	0.341088	0.346016	0.3042	0.31005	0.294	0.25415	0.30615	0.30355	0.3991	0.4229	0.4064	0.5615	0.58	0.613	0.665898	0.703652	0.710274	0.6923	0.67682	0.675358	0.73401	0.704598	0.759466	0.18915	0.2205	0.2169	0.2249	0.23244	0.23114	0.2897	0.2812	0.2965	0.74025	0.7176	0.72015	0.63973	0.59917	0.61893	0.80626
-8	0.42285	0.45615	0.4623	0.36777	0.37206	0.38636	0.3782	0.3818	0.4189	0.482592	0.480656	0.476256	0.48105	0.4752	0.5016	0.41158	0.42367	0.44642	0.6077	0.6357	0.5919	0.5836	0.5681	0.5942	0.719734	0.70004	0.71896	0.711908	0.731602	0.693934	0.73745	0.753876	0.751726	0.25395	0.27045	0.26835	0.23452	0.27118	0.25337	0.4073	0.4067	0.3913	0.80475	0.74295	0.79935	0.6708	0.66638	0.63739	0.8442
-9	0.79935	0.79455	0.82215	0.66183	0.65585	0.67288	0.7605	0.7136	0.7351	0.822624	0.857296	0.873664	0.8022	0.8094	0.7932	0.663	0.64194	0.65793	0.7396	0.7334	0.7361	0.6812	0.6996	0.6972	0.83291	0.81055	0.827406	0.829814	0.826718	0.800058	0.84151	0.834802	0.840306	0.7833	0.7551	0.81015	0.65065	0.63193	0.6227	0.7259	0.6786	0.714	0.8319	0.8277	0.8463	0.65793	0.66833	0.68172	0.84231
-10	0.8346	0.80235	0.84315	0.67015	0.65741	0.71955	0.7401	0.7217	0.7128	0.87736	0.89496	0.888976	0.7998	0.83475	0.7923	0.67496	0.66118	0.70941	0.7281	0.7297	0.744	0.7091	0.6937	0.7212	0.817258	0.830588	0.810034	0.83033	0.82345	0.81571	0.853378	0.874964	0.907988	0.837	0.81225	0.82695	0.67262	0.68211	0.68835	0.7358	0.7543	0.7243	0.8427	0.7977	0.7974	0.67041	0.67756	0.66287	0.85589
-11	0.8226	0.8787	0.82335	0.69836	0.69212	0.70044	0.7622	0.7516	0.7625	0.9108	0.907632	0.897776	0.83655	0.80385	0.84795	0.6968	0.70083	0.67886	0.7508	0.7218	0.7712	0.743	0.7372	0.7136	0.84366	0.798424	0.810378	0.811668	0.838242	0.851228	0.86946	0.880554	0.892078	0.84045	0.85275	0.84495	0.71006	0.67366	0.72865	0.7502	0.7201	0.7165	0.88275	0.83925	0.87255	0.6773	0.69251	0.69056	0.88599
-12	0.8658	0.88605	0.885	0.7657	0.71396	0.69576	0.7566	0.7402	0.7372	0.896368	0.861696	0.869088	0.81	0.8418	0.85275	0.69524	0.73931	0.66963	0.7725	0.7412	0.7858	0.732	0.7436	0.7021	0.808056	0.83334	0.830932	0.855872	0.84839	0.880726	0.867138	0.895776	0.89827	0.8436	0.84675	1.27605	0.70291	0.73801	0.71708	0.7225	0.7435	0.7235	0.84165	0.8382	0.8478	0.67236	0.68991	0.69472	0.81207
											Control(WT)
											SP log[M]	-5	0.36555	0.33375	0.39	0.36517	0.3458	0.36166	0.3491	0.3659	0.369	0.3491	0.3659	0.369	0.375132	0.350536	0.354664	0.375132	0.350536	0.354664	0.375132	0.350536	0.354664	0.36555	0.33375	0.39	0.36517	0.3458	0.36166	0.3491	0.3659	0.369	0.36555	0.33375	0.39	0.36517	0.3458	0.36166	0.36995
												-6	0.348	0.33195	0.34005	0.27638	0.29861	0.3536	0.3275	0.3308	0.3356	0.3275	0.3308	0.3356	0.342452	0.342796	0.366532	0.342452	0.342796	0.366532	0.342452	0.342796	0.366532	0.348	0.33195	0.34005	0.27638	0.29861	0.3536	0.3275	0.3308	0.3356	0.348	0.33195	0.34005	0.27638	0.29861	0.3536	0.36897
												-7	0.35115	0.3642	0.342	0.33878	0.325	0.36946	0.3437	0.3326	0.3337	0.3437	0.3326	0.3337	0.359996	0.346666	0.379518	0.359996	0.346666	0.379518	0.359996	0.346666	0.379518	0.35115	0.3642	0.342	0.33878	0.325	0.36946	0.3437	0.3326	0.3337	0.35115	0.3642	0.342	0.33878	0.325	0.36946	0.37604
												-8	0.42285	0.45615	0.4623	0.36777	0.37206	0.38636	0.3782	0.3818	0.4189	0.3782	0.3818	0.4189	0.472312	0.490458	0.503186	0.472312	0.490458	0.503186	0.472312	0.490458	0.503186	0.42285	0.45615	0.4623	0.36777	0.37206	0.38636	0.3782	0.3818	0.4189	0.42285	0.45615	0.4623	0.36777	0.37206	0.38636	0.56091
												-9	0.79935	0.79455	0.82215	0.66183	0.65585	0.67288	0.7605	0.7136	0.7351	0.7605	0.7136	0.7351	0.801348	0.80453	0.79335	0.801348	0.80453	0.79335	0.801348	0.80453	0.79335	0.79935	0.79455	0.82215	0.66183	0.65585	0.67288	0.7605	0.7136	0.7351	0.79935	0.79455	0.82215	0.66183	0.65585	0.67288	0.89285
												-10	0.8346	0.80235	0.84315	0.67015	0.65741	0.71955	0.7401	0.7217	0.7128	0.7401	0.7217	0.7128	0.812786	0.806938	0.825428	0.812786	0.806938	0.825428	0.812786	0.806938	0.825428	0.8346	0.80235	0.84315	0.67015	0.65741	0.71955	0.7401	0.7217	0.7128	0.8346	0.80235	0.84315	0.67015	0.65741	0.71955	0.89684
												-11	0.8226	0.8787	0.82335	0.69836	0.69212	0.70044	0.7622	0.7516	0.7625	0.7622	0.7516	0.7625	0.848132	0.828868	0.855098	0.848132	0.828868	0.855098	0.848132	0.828868	0.855098	0.8226	0.8787	0.82335	0.69836	0.69212	0.70044	0.7622	0.7516	0.7625	0.8226	0.8787	0.82335	0.69836	0.69212	0.70044	0.89222
												-12	0.8658	0.88605	0.885	0.7657	0.71396	0.69576	0.7566	0.7402	0.7372	0.7566	0.7402	0.7372	0.80238	0.884338	0.888724	0.80238	0.884338	0.888724	0.80238	0.884338	0.888724	0.8658	0.88605	0.885	0.7657	0.71396	0.69576	0.7566	0.7402	0.7372	0.8658	0.88605	0.885	0.7657	0.71396	0.69576	0.89635
Response data	WT												E2.50D									N7.49Q												E2.50D/N7.49Q									E2.50N
SP log[M]	1			2			3			4			1			2			3			1			2			3			4			1			2			3			1			2			3
-5	99.5251	105.69	94.7853	97.9253	103.195	98.8801	103.191	98.8087	98	95.4277	101.911	102.662	115.344	113.773	117.146	127.349	125.404	123.848	90.0435	89.7043	87.0435	35.5739	26.9391	27.0696	33.8453	31.0152	31.8608	30.1869	33.3103	28.3578	24.1645	23.8366	27.6158	130.232	128.138	127.731	141.07	136.261	133.361	110.104	110.626	107.157	37.7629	36.3962	37.6466	27.3017	19.4153	25.781	20.5525
-6	102.927	106.039	104.468	122.079	116.032	101.073	108.826	107.965	106.713	104.095	101.74	101.843	113.919	111.331	110.488	126.217	116.775	106.413	91.713	89.7565	94.1652	39.6435	37.687	32.2348	30.394	34.432	32.2404	33.1378	34.7253	28.5131	28.306	22.5424	27.4087	127.411	128.661	133.139	142.874	137.711	133.361	119.209	116.313	107.313	39.5076	44.3927	42.27	29.7418	34.1624	37.2038	22.5542
-7	102.317	99.7868	104.09	105.104	108.853	96.7582	104.6	107.496	107.209	98.2598	103.651	102.696	111.418	110.284	113.395	128.127	113.981	114.688	90.1478	83.9391	88.2435	47.7826	42.9565	34.3478	38.6425	31.067	29.7383	33.3448	36.451	36.7443	24.9756	30.8772	19.8677	133.721	127.644	128.342	136.084	134.033	134.386	118.687	120.904	116.913	26.8877	31.2785	30.7841	23.2347	34.2685	28.8931	18.3595
-8	88.4172	81.9618	80.7696	97.218	96.0509	92.1608	95.6	94.6609	84.9826	76.217	76.5924	77.4454	77.1348	78.2689	73.1511	85.3	82.0111	75.8222	35.7304	28.4261	39.8522	42.0174	46.0609	39.2522	27.8401	31.7918	27.9954	29.4104	25.4587	33.017	24.2853	20.9894	21.4208	121.159	117.961	118.368	133.467	123.494	128.339	88.0087	88.1652	92.1826	14.384	26.3643	15.4308	14.7825	15.9849	23.8713	11.4492
-9	15.4308	16.3613	11.011	17.2227	18.8495	14.2167	-4.13043	8.10435	2.49565	10.2934	3.57143	0.398089	14.8784	13.4826	16.623	16.9044	22.6335	18.2836	1.32174	2.93913	2.23478	16.5565	11.7565	12.3826	5.13086	9.61749	6.23526	5.75209	6.37331	11.7227	3.40523	4.75122	3.64682	18.5422	24.0089	13.3372	20.2641	25.3566	27.8675	4.89565	17.2348	8	9.12087	9.93506	6.32936	18.2836	15.4544	11.8119	11.7935
-10	8.59746	14.8493	6.94	14.9593	18.4251	1.52069	1.1913	5.9913	8.31304	-0.318471	-3.73066	-2.57052	15.3436	8.56838	16.7975	13.6508	17.3995	4.27915	4.32174	3.90435	0.173913	9.27826	13.2957	6.12174	8.2715	5.59678	9.72102	5.64855	7.02905	8.58211	1.02387	-3.30745	-9.93385	8.13221	12.9301	10.0804	14.2874	11.7058	10.0083	2.31304	-2.51304	5.31304	7.02724	15.7507	15.8089	14.8886	12.9435	16.9398	9.32002
-11	10.9237	0.0484637	10.7783	7.28516	8.98267	6.71932	-4.57391	-1.8087	-4.65217	-6.80164	-6.18744	-4.27662	8.21944	14.5585	6.0095	7.70954	6.61323	12.5899	-1.6	5.96522	-6.92174	0.434783	1.94783	8.10435	2.97383	12.0506	9.652	9.39316	4.06097	1.45528	-2.20305	-4.42911	-6.74144	7.46341	5.079	6.59106	4.10232	14.0045	-0.954851	-1.44348	6.4087	7.34783	-0.736648	7.69604	1.24067	13.0143	8.87658	9.40705	3.83765
-12	2.54919	-1.37637	-1.17282	-11.0338	3.04138	7.99246	-3.11304	1.16522	1.94783	-4.00364	2.71838	1.28526	13.3663	7.20171	5.079	8.13391	-3.85477	15.1008	-7.26087	0.904348	-10.7304	3.30435	0.278261	11.1043	10.1179	5.04458	5.52775	0.52344	2.02473	-4.46362	-1.73713	-7.48346	-7.98389	6.85277	6.24212	-76.9797	6.04739	-3.50112	2.19262	5.78261	0.304348	5.52174	7.23078	7.89958	6.03858	14.3581	9.58387	8.27537	17.3013
[truncated: 20 more columns]

## Sheet: Figure 3c
Figure 3c
Raw data	WT												E2.50D									N7.49Q									E2.50D/N7.49Q									E2.50N									N7.49E
SP log[M]	1			2			3			4			1			2			3			1			2			3			1			2			3			1			2			3			1
-4	1.04258	1.00386	1.08218							1.0257	1.0246	1.0836	1.1766	1.1676	1.1627	1.1504	1.165	1.1381	1.1486	1.1742	1.094	1.329	1.3238	1.3467	1.2941	1.2879	1.3047	1.3522	1.2932	1.3173	1.0593	1.11474		1.09934	1.02674		1.07206	1.10528		1.29492	1.50128		1.26852	1.30042		1.34332	1.42252		1.43594
-5	0.979	0.99396	1.09604							1.0308	1.0967	1.1262	1.1851	1.1608	1.1866	1.1692	1.1277	1.129	1.1794	1.1663	1.1468	1.3641	1.3413	1.3457	1.3359	1.361	1.378	1.4058	1.3133	1.3603	1.07778	1.08724		1.10748	1.13322		1.07756	1.01904		1.3035	1.27644		1.18624	1.22716		1.38292	1.24586		1.39766
-6	1.00892	1.04874	1.09362	1.01038	0.95984	1.06442	0.98184	1.12038	1.07526	1.046	1.0723	1.1232	1.1986	1.1743	1.1913	1.1716	1.18	1.122	1.1496	1.1546	1.1444	1.3768	1.343	1.3639	1.3384	1.3834	1.3538	1.3842	1.2894	1.3394	1.08944	1.13146		1.08636	1.08394		1.08504	1.05974		1.34002	1.36158		1.3134	1.30108		1.2441	1.36224		1.37962
-7	1.02168	1.0747	1.05754	1.03124	1.07464	1.03922	1.02648	1.11132	1.1268	1.0824	1.0738	1.1288	1.2354	1.1966	1.202	1.1832	1.1808	1.1542	1.2192	1.1585	1.1537	1.3782	1.359	1.3747	1.3918	1.3996	1.3661	1.4195	1.3486	1.4324	1.12442	1.15148		1.05996	1.0296		1.08768	1.08372		1.26874	1.28788		1.29712	1.19746		1.28216	1.32132		1.37302
-8	1.05138	1.07844	1.01596	1.01976	1.12042	1.12126	1.05582	1.14798	1.11696	1.2198	1.1314	1.167	1.2428	1.2385	1.226	1.2367	1.2464	1.2026	1.243	1.2289	1.2589	1.3799	1.4058	1.3983	1.393	1.4109	1.4361	1.4751	1.4068	1.4727	1.10418	1.18008		1.18866	1.07074		1.1363	1.1506		1.37324	1.32176		1.21836	1.23926		1.37302	1.33386		1.47378
-9	1.60754	1.66584	1.77188	1.35534	1.36528	1.34176	1.63632	1.6692	1.64142	2.2253	2.029	2.1064	2.0361	2.0035	2.0563	2.0384	1.9979	2.0467	2.1211	2.0333	2.0321	2.2338	2.2255	2.2033	2.1969	2.2347	2.2481	2.2392	2.232	2.29	1.62536	1.64142		1.61436	1.56904		1.63306	1.62844		1.62998	1.64362		1.60028	1.66782		1.63042	1.63592		1.72326
-10	1.70808	1.74218	1.80356	1.46244	1.51564	1.67664	1.70754	1.78158	1.83756	2.391	2.1457	2.2601	2.1886	2.1314	2.1115	2.1	2.063	2.1122	2.0919	2.1996	2.1539	2.3541	2.3657	2.2709	2.3152	2.3824	2.3941	2.3829	2.3022	2.4176	1.79718	1.68036		1.6478	1.61546		1.68212	1.7402		1.72304	1.63394		1.65396	1.66584		1.77276	1.78596		1.75648
-11	1.7611	1.7457	1.58092	1.4455	1.48078	1.74118	1.78656	1.77888	1.82922	2.6468	2.2328	2.498	2.1604	2.1943	2.2344	2.1689	2.1768	2.1841	2.2112	2.2438	2.1926	2.4622	2.4182	2.3307	2.3599	2.3676	2.3609	2.4609	2.3755	2.3813	1.85174	1.71578		1.6885	1.5763		1.69928	1.71226		1.6863	1.6082		1.62184	1.62932		1.7017	1.68586		1.71666
											Cntrol (WT)
											SP log[M]	-4	1.0257	1.0246	1.0836	1.0257	1.0246	1.0836	1.0257	1.0246	1.0836	1.0257	1.0246	1.0836	1.0257	1.0246	1.0836	1.0257	1.0246	1.0836	1.04258	1.00386	1.08218	1.04258	1.00386	1.08218	1.04258	1.00386	1.08218	1.04258	1.00386	1.08218	1.04258	1.00386	1.08218	1.04258	1.00386	1.08218	1.04258
												-5	1.0308	1.0967	1.1262	1.0308	1.0967	1.1262	1.0308	1.0967	1.1262	1.0308	1.0967	1.1262	1.0308	1.0967	1.1262	1.0308	1.0967	1.1262	0.979	0.99396	1.09604	0.979	0.99396	1.09604	0.979	0.99396	1.09604	0.979	0.99396	1.09604	0.979	0.99396	1.09604	0.979	0.99396	1.09604	0.979
												-6	1.046	1.0723	1.1232	1.046	1.0723	1.1232	1.046	1.0723	1.1232	1.046	1.0723	1.1232	1.046	1.0723	1.1232	1.046	1.0723	1.1232	1.00892	1.04874	1.09362	1.00892	1.04874	1.09362	1.00892	1.04874	1.09362	1.00892	1.04874	1.09362	1.00892	1.04874	1.09362	1.00892	1.04874	1.09362	1.00892
												-7	1.0824	1.0738	1.1288	1.0824	1.0738	1.1288	1.0824	1.0738	1.1288	1.0824	1.0738	1.1288	1.0824	1.0738	1.1288	1.0824	1.0738	1.1288	1.02168	1.0747	1.05754	1.02168	1.0747	1.05754	1.02168	1.0747	1.05754	1.02168	1.0747	1.05754	1.02168	1.0747	1.05754	1.02168	1.0747	1.05754	1.02168
												-8	1.2198	1.1314	1.167	1.2198	1.1314	1.167	1.2198	1.1314	1.167	1.2198	1.1314	1.167	1.2198	1.1314	1.167	1.2198	1.1314	1.167	1.05138	1.07844	1.01596	1.05138	1.07844	1.01596	1.05138	1.07844	1.01596	1.05138	1.07844	1.01596	1.05138	1.07844	1.01596	1.05138	1.07844	1.01596	1.05138
												-9	2.2253	2.029	2.1064	2.2253	2.029	2.1064	2.2253	2.029	2.1064	2.2253	2.029	2.1064	2.2253	2.029	2.1064	2.2253	2.029	2.1064	1.60754	1.66584	1.77188	1.60754	1.66584	1.77188	1.60754	1.66584	1.77188	1.60754	1.66584	1.77188	1.60754	1.66584	1.77188	1.60754	1.66584	1.77188	1.60754
												-10	2.391	2.1457	2.2601	2.391	2.1457	2.2601	2.391	2.1457	2.2601	2.391	2.1457	2.2601	2.391	2.1457	2.2601	2.391	2.1457	2.2601	1.70808	1.74218	1.80356	1.70808	1.74218	1.80356	1.70808	1.74218	1.80356	1.70808	1.74218	1.80356	1.70808	1.74218	1.80356	1.70808	1.74218	1.80356	1.70808
												-11	2.6468	2.2328	2.498	2.6468	2.2328	2.498	2.6468	2.2328	2.498	2.6468	2.2328	2.498	2.6468	2.2328	2.498	2.6468	2.2328	2.498	1.7611	1.7457	1.58092	1.7611	1.7457	1.58092	1.7611	1.7457	1.58092	1.7611	1.7457	1.58092	1.7611	1.7457	1.58092	1.7611	1.7457	1.58092	1.7611
Response	WT												E2.50D									N7.49Q									E2.50D/N7.49Q									E2.50N									N7.49E
SP log[M]	1			2			3			4			1			2			3			1			2			3			1			2			3			1			2			3			1
-4	100.045	105.974	93.9809							101.338	101.416	97.2453	90.6709	91.3071	91.6535	92.523	91.4909	93.3926	92.6503	90.8405	96.5101	79.8973	80.2649	78.646	82.3644	82.8027	81.6151	78.2572	82.4281	80.7244	97.4846	88.9949		91.3532	102.471		95.5306	90.4436		61.4037	29.8035		65.4464	60.5615		53.9921	41.8641		39.8091
-5	109.781	107.49	91.8585							100.978	96.3192	94.2338	90.07	91.7878	89.9639	91.194	94.1278	94.0359	90.4729	91.399	92.7775	77.4159	79.0277	78.7167	79.4095	77.6351	76.4333	74.468	81.0071	77.6846	94.6547	93.2061		90.1067	86.1651		94.6884	103.65		60.0898	64.2336		78.046	71.7799		47.9281	68.9163		45.671
-6	105.199	99.1016	92.2291	100.213	109.455	90.3319	110.161	91.9545	97.8841	99.9034	98.0442	94.4459	89.1156	90.8335	89.6317	91.0243	90.4305	94.5307	92.5796	92.2261	92.9472	76.5181	78.9076	77.4301	79.2327	76.0516	78.1441	75.995	82.6967	79.1621	92.8692	86.4346		93.3408	93.7114		93.543	97.4172		54.4975	51.196		58.5738	60.4604		69.1859	51.0949		48.4335
-7	103.245	95.1263	97.7541	96.399	88.4632	94.9398	104.295	93.1451	91.1108	97.3302	97.9381	94.05	86.5141	89.257	88.8753	90.2043	90.374	92.2544	87.6594	91.9504	92.2897	76.4192	77.7765	76.6666	75.4577	74.9063	77.2745	73.4995	78.5117	72.5876	87.5126	83.3689		97.3835	102.033		93.1387	93.7451		65.4127	62.4818		61.0668	76.3279		63.3577	57.361		49.4441
-8	98.6974	94.5536	104.121	98.4982	80.0922	79.9386	100.439	88.3273	92.4039	87.6169	93.8662	91.3495	85.991	86.295	87.1786	86.4222	85.7365	88.8329	85.9769	86.9736	84.8528	76.299	74.468	74.9982	75.3729	74.1075	72.326	69.569	74.3973	69.7387	90.612	78.9893		77.6755	95.7327		85.6934	83.5036		49.4104	57.2937		73.1275	69.927		49.4441	55.4408		34.0146
-9	13.5317	4.60415	-11.6339	37.1363	35.3187	39.6194	24.1497	19.8286	23.4795	16.5351	30.4121	24.9405	29.9102	32.2148	28.4822	29.7476	32.6107	29.1609	23.9013	30.1082	30.193	15.9342	16.521	18.0903	18.5428	15.8706	14.9233	15.5525	16.0615	11.9613	10.8029	8.34363		12.4874	19.4273		9.62381	10.3313		10.0955	8.00674		14.6435	4.30095		10.0281	9.18585		-4.18866
-10	-1.86412	-7.08591	-16.4851	17.5527	7.8249	-21.6145	14.79	5.05966	-2.29722	4.82126	22.1623	14.075	19.1295	23.1732	24.58	25.3929	28.0086	24.5305	25.9655	18.3519	21.5826	7.42984	6.6098	13.3115	10.1798	5.42922	4.60212	5.39388	11.0988	2.94083	-15.5081	2.38069		7.36665	12.3189		2.11117	-6.78271		-4.15497	9.48905		6.42336	4.60415		-11.7687	-13.79		-9.27569
-11	-9.98316	-7.62493	17.6081	20.6502	14.1992	-33.4158	4.40519	5.4145	-1.20118	-13.262	16.0049	-2.74289	21.1231	18.7266	15.8918	20.5222	19.9637	19.4477	17.5319	15.2273	18.8468	-0.212079	2.89841	9.08405	7.01982	6.47548	6.94912	-0.120178	5.91701	5.50699	-23.863	-3.04323		1.13419	18.3156		-0.516564	-2.50421		1.47108	13.4307		11.3419	10.1965		-0.887142	1.53846		-3.17799
[truncated: 17 more columns]

## Sheet: Suppl. Figure 2
Suppl. Figure 2
Construct	Surface_expression			WT%
WT	1	2	3	1	2	3
	240.38	292.34	232.83	86.831	105.6	84.1037
	298.58	271.69	284.46	107.854	98.1409	102.754
	291.55	284.65	295.04	105.315	102.822	106.575
E782.50D	210.89	225.02	176.66	76.1785	81.2826	63.8138
	237.52	220.48	150.127	85.7979	79.6426	54.2294
	158.11	186.51	125.89	57.1131	67.3719	45.4745
N3017.49Q	163.35	143.55	135.61	59.0059	51.8537	48.9856
	147.87	138.76	139.33	53.4142	50.1234	50.3293
	112.25	148.53	141.16	40.5474	53.6526	50.9904
E782.50D/N3017.49Q	181.77	209.61	252.27	65.6597	75.7161	91.1259
	239.35	230.13	245.8	86.4589	83.1284	88.7888
	253.05	236.23	174.3	91.4077	85.3319	62.9613
E782.50N	199.74	228.59	225.6	72.1508	82.5722	81.4921
	253.44	264.24	261.13	91.5486	95.4498	94.3264
	250.8	220.21	208.19	90.5949	79.5451	75.2032
N3017.49E	277.08	281.89	296.39	100.088	101.825	107.063
	294.415	349.19	306.42	106.35	126.136	110.686
	374.78	315.19	343.46	135.379	113.854	124.066
E782.50N/N3017.49E	251.925	210.51	257.9	91.0013	76.0412	93.1596
	195.4	234.51	202.41	70.5831	84.7106	73.1153
	208.26	210.56	195.27	75.2285	76.0593	70.5362
I1133.33M	188.7	189.82	236.73	68.1629	68.5675	85.5125
	216.23	182.22	177.81	78.1074	65.8222	64.2292
	228.39	184.07	295.99	82.4999	66.4905	106.919
V1163.36M	216.3	213.16	277.17	78.1327	76.9985	100.12
	244.35	188.65	240.07	88.265	68.1449	86.719
	231.56	243.97	221.41	83.645	88.1278	79.9786
Q1654.60A	217.725	166.89	280.14	78.6475	60.2846	101.193
	203.84	185.17	262.51	73.6319	66.8878	94.8249
	235.35	243.68	175.43	85.014	88.023	63.3695
W184ECL2L	218.225	319.63	129.55	78.8281	115.458	46.7965
	191.73	171.47	151.45	69.2574	61.939	54.7073
	141.12	164.7	165.36	50.9759	59.4936	59.732
E1935.35H	350	328.06	267.42	126.428	118.503	96.5985
	316.92	270.66	341.56	114.479	97.7688	123.38
	301.9	370.1	359.85	109.053	133.689	129.986
H1975.39L	373.44	334.87	471.69	134.895	120.963	170.386
	427.56	243.327	398.4	154.445	87.8955	143.912
	382.48	528.09	390.59	138.161	190.759	141.09
I2045.46V	347.95	350.92	352.76	125.688	126.761	127.425
	284.22	245.45	325.07	102.667	88.6624	117.423
	334.23	339.39	319.19	120.732	122.596	115.299
F2646.51Y	265.68	193.52	305.52	95.9699	69.904	110.361
	236.68	279.2	243.79	85.4945	100.854	88.0628
	252.45	195.51	292.07	91.191	70.6229	105.503
F2646.51L	116	101.32	174.21	41.902	36.5992	62.9288
	122.36	132.98	120.53	44.1993	48.0355	43.5383
	126.275	112.76	87.46	45.6135	40.7316	31.5926
E782.50D/Y1213.41W/Q1654.60A/T2225.64R	597.03	624.55	597.55	215.661	225.602	215.849
	705.04	689.26	752.66	254.677	248.977	271.879
	759.96	703.48	756.57	274.516	254.114	273.291
E782.50N/Y1213.41W/T2225.64R	404.35	497.65	459.74	146.061	179.763	166.069
	405.36	422.7	460.05	146.426	152.689	166.181
	479.68	315.8	422.844	173.272	114.074	152.741

## Sheet: Suppl. Figure 3
Suppl. Figure 3
Standard curve				Raw data
	IP1 (nM)	Log (IP1 (M))	Average of raw data	1			2			3
	7700	-5.11351	0.388433	0.3924	0.3966	0.3897	0.3833	0.3923	0.3856	0.3923	0.3807	0.383
	1925	-5.71557	0.642067	0.6571	0.6418	0.6576	0.6524	0.6336	0.631	0.6362	0.6179	0.651
	481.6	-6.31731	1.32719	1.3518	1.3276	1.3646	1.3208	1.3488	1.3138	1.3312	1.2732	1.3129
	120.4	-6.91937	2.39249	2.4445	2.4057	2.4352	2.4225	2.3654	2.372	2.3905	2.3871	2.3095
	30.1	-7.52143	3.24199	3.3068	3.2431	3.3126	3.1663	3.195	3.2321	3.2303	3.2115	3.2802
	7.7	-8.11351	3.60906	3.6176	3.6805	3.7226	3.5674	3.5948	3.5806	3.6271	3.5245	3.5664
	1.9	-8.72125	3.778	3.7529	3.8188	3.8383	3.9013	3.7641	3.7719	3.7561	3.7193	3.6793
Construct		Raw data
		1			2			3			4
WT	Apo	2.3935	2.2041	2.3954	2.4315	2.298	2.3018	2.3955	2.3132	2.3491	2.1183	2.288	2.3344
	aprepitant (1μM)	2.3777	2.4723	2.288	2.3075	2.3133	2.3188	2.3421	2.2308	2.245	2.3638	2.4286	2.3938
	SP (1μM)	1.2703	1.161	1.3008	1.2013	1.2383	1.3602	1.1813	1.344	1.4453	1.2651	1.3253	1.4359
E782.50D	Apo	2.2856	2.2624	2.2279	2.2815	2.2411	2.1913	2.2583	2.259	2.2316	2.2556	2.3006	2.2631
	aprepitant (1μM)	2.2377	2.2386	2.2581	2.212	2.2174	2.3219	2.2159	2.2734	2.2745	2.2817	2.2507	2.2548
	SP (1μM)	1.2345	1.2891	1.2945	1.2501	1.2492	1.2653	1.2764	1.2764	1.336	1.2616	1.3331	1.3386
E782.50N	Apo	2.4839	2.4305	2.4019	2.4589	2.4467	2.4717	2.5023	2.4846	2.4673
	aprepitant (1μM)	2.4231	2.3112	2.393	2.4498	2.3493	2.3809	2.4307	2.3788	2.4646
	SP (1μM)	1.7119	1.6458	1.6514	1.7501	1.6186	1.7105	1.7497	1.6443	1.7746	1.6997	1.7135	1.8303
		IP1 (nM)
		1			2			3			4
WT	Apo	119.432	152.223	119.135	113.632	135.101	134.447	119.119	132.495	126.514	169.582	136.839	128.935
	aprepitant (1μM)	121.913	107.659	136.839	133.469	132.48	131.547	127.662	147.167	144.541	124.131	114.067	119.385
	SP (1μM)	524.928	624.914	501.049	585.14	551.709	458.638	604.408	469.71	405.854	529.164	482.936	411.282
E782.50D	Apo	137.259	141.381	147.71	137.981	145.258	154.703	142.118	141.991	147.018	142.607	134.654	141.254
	aprepitant (1μM)	145.885	145.72	142.154	150.709	149.686	131.024	149.968	139.412	139.216	137.946	143.499	142.751
	SP (1μM)	555.022	510.035	505.86	541.627	542.375	528.993	520.032	520.032	475.313	532.035	477.364	473.478
E782.50N	Apo	106.006	113.781	118.13	109.592	111.376	107.743	103.426	105.906	108.378
	aprepitant (1μM)	114.892	132.837	119.509	110.92	126.482	121.406	113.752	121.739	108.765
	SP (1μM)	283.485	309.051	306.782	269.836	320.361	283.995	269.979	309.663	261.481	288.005	282.898	243.557
